# Supplementary material for: The Caenorhabditis elegans HNF4α Homolog, NHR-31, Mediates Excretory Tube Growth and Function through Coordinate Regulation of the Vacuolar ATPase
Source: PLoS Genet. 2009 Jul 10;5(7):e1000553. doi: 10.1371/journal.pgen.1000553 (PMC2720251; doi:10.1371/journal.pgen.1000553)
Supplement: Table S1 — The top upregulated (>3.5 fold) and downregulated (>2.5 fold) genes in nhr-31 RNAi animals. (0.07 MB XLS) [file pgen.1000553.s003.xls]

## Sheet: SORT-RATIO >2.5fold down
Genes downregulated by > 2.5 fold in nhr-31 RNAi animals
Name	ID	11-532/635 Ratio	11- AVG Intensity	11-Flag	14-532/635 Ratio	14- AVG Intensity	14-Flag	31-532/635 Ratio	31- AVG Intensity	31-Flag		SUM FLAG	AVG Intensity	AVG RATIO 532/635		FOLD DOWN
F20B6.2	cea2.c.44169	-2.93424	499939	0	-2.55467	463318	0	-2.52967	260843	0		0	408033	-2.67286	vha-12	6.37692
VW02B12L.1	cea2.c.14655	-2.83554	57462	0	-2.4904	111666	0	-2.65438	55272.5	0		0	74800.3	-2.6601	vha-6	6.32079
Y38F2AL.3	cea2.c.31816	-2.971	637750	0	-2.68201	658138	0	-2.15182	323386	0		0	539758	-2.60161	vha-11	6.06962				vha genes	15
F46F11.5	cea2.c.03728	-2.70056	511522	0	-2.21328	327684	0	-2.408	401508	0		0	413571	-2.44061	vha-10	5.42872				ribosomal
Y55H10A.1	cea2.c.32162	-2.32981	434958	0	-2.21728	384977	0	-2.19325	288952	0		0	369629	-2.24678	vha-su/s1	4.74621
ZK970.4	cea2.c.15918	-2.12669	264846	0	-1.77715	148218	0	-2.53704	153364	0		0	188810	-2.14696	vha-9	4.42893
R13A5.8	cea2.c.22285	-1.16838	1432346	0	-3.65896	2.61675e+06	0	-1.25752	1.00837e+06	0		0	1.68582e+06	-2.02829	rpl-9	4.0792
R03E1.2	cea2.c.47178	-2.09285	52254	0	-1.6744	58310.5	0	-2.30566	59083.5	0		0	56549.3	-2.0243	ATPase membrane sector associated protein	4.06795				vacuolar ATPase membrane associated protein
Y49A3A.2	cea2.c.39822	-2.06589	419362	0	-2.01936	362004	0	-1.86016	404123	0		0	395163	-1.98181	vha-13	3.94987
C17H12.14	cea2.c.26351	-2.37084	10369.5	0	-2.28074	22465.5	0	-1.28824	8161	0		0	13665.3	-1.97994	vha-8	3.94477
R10E11.8	cea2.c.22218	-1.91931	207956	0	-1.85922	243110	0	-2.08701	169972	0		0	207013	-1.95518	vha-1	3.87764
R10E11.2	cea2.c.22201	-2.24154	292787	0	-1.54675	272630	0	-1.8342	195766	0		0	253727	-1.87416	vha-2	3.66589
M03F4.2a	cea2.c.47068	-1.03561	1.33173e+06	0	-2.8965	1.12934e+06	0	-1.65758	1.40639e+06	0		0	1.28915e+06	-1.86323	act-4	3.63821
F55H2.2	cea2.c.20012	-2.27083	301374	0	-1.83527	230528	0	-1.43563	344760	0		0	292221	-1.84724	vha-14	3.59811
Y82E9BR.3	cea2.c.24842	-1.57949	642033	0	-1.39946	943090	0	-2.47452	714122	0		0	766415	-1.81782	F1F0-type ATPsynthase	3.52549
C14B9.7	cea2.c.17379	-1.66294	1356941	0	-2.32193	1.43795e+06	0	-1.2529	982938	0		0	1259276	-1.74592	rpl-21	3.35409
T08G5.10	cea2.c.38326	-2.21784	230166	0	-1.92048	213118	0	-1.07844	135394	0		0	192892	-1.73892	mtl-2	3.33786				metallothionine resistance
C24B9.3	cea2.c.34112	-2.38873	66201.5	0	-1.559	50642	0	-1.13056	79514.5	0		0	65452.7	-1.69277	unknown	3.23276
ZK1290.3a	cea2.d.08154	-0.259518	1.09684e+06	0	-3.7017	1.82289e+06	0	-1.09096	987477	0		0	1.3024e+06	-1.68406	rol-8	3.21331				collagen
Y65B4BR.5	cea2.c.07841	-1.84462	2515698	0	-1.53674	1748045	0	-1.63483	1.04151e+06	0		0	1.76842e+06	-1.67206	Transcripton factor NAC and TS domain	3.1867				nascent polypeptide associated complex
F53A3.3	cea2.c.19759	-0.491292	963808	0	-3.03205	1866411	0	-1.46236	1062187	0		0	1.29747e+06	-1.6619	rsp-22	3.16433
T14F9.1	cea2.c.47906	-2.0757	284928	0	-1.54106	440208	0	-1.26646	246158	0		0	323765	-1.62774	vha-15	3.09028
T01H3.1	cea2.c.13920	-1.89141	370044	0	-1.28092	181123	0	-1.70778	267532	0		0	272900	-1.62671	vha-su"c"	3.08807
JC8.3a	cea2.c.29415	-1.54906	3.16222e+06	0	-1.7922	3.02839e+06	0	-1.44707	2599676	0		0	2930098	-1.59611	rpl-12	3.02327
F25H2.5	cea2.c.02775	-1.54048	3490292	0	-1.79624	2483829	0	-1.44088	2.58452e+06	0		0	2.85288e+06	-1.59253	Nucleosid diphosphat kinase	3.01578
Y38F2AL.4	cea2.c.31817	-2.70849	66608	0	-2.37484	110034	0	0.329848	17522.5	0		0	64721.5	-1.58449	vha-3	2.99902
Y73B3A.18b	cea2.d.46818	-1.53292	4.40685e+06	0	-1.69693	3548184	0	-1.50562	2846338	0		0	3.60046e+06	-1.57849	60s ribosomal protein	2.98658
ZK652.4	cea2.c.25521	-1.31788	2.61062e+06	0	-1.74471	1.69625e+06	0	-1.51221	1624972	0		0	1.97728e+06	-1.52493	rpl-35	2.87773
ZK970.1	cea2.p.53800	-1.25585	421492	0	-1.69533	411618	0	-1.60255	1084414	0		0	639175	-1.51791	neprilysin metallopeptidase	2.86376
F15E11.12	cea2.p.113212	-2.39821	71180	0	-1.27382	108518	0	-0.866613	147738	0		0	109145	-1.51288	unknown	2.8538
Y105E8A.4	cea2.p.24587	-1.95884	32686.5	0	-1.31014	33655.5	0	-1.26476	28304.5	0		0	31548.8	-1.51125	ech-7	2.85057
F56E10.4	cea2.c.36668	-1.25453	2357296	0	-2.21326	1475187	0	-1.04504	1746454	0		0	1.85965e+06	-1.50428	unknown	2.83682
Y105E8A.16	cea2.c.08254	-1.28722	967951	0	-1.50347	1219386	0	-1.71089	710094	0		0	965810	-1.50053	rps-20	2.82946
Y45G12C.2	cea2.c.39767	-2.957	67693.5	0	-1.26159	22063.5	0	-0.278102	7503.5	0		0	32420.2	-1.4989	rpl-18	2.82626
ZC434.2	cea2.c.08563	-1.33407	2456569	0	-2.12248	2128252	0	-1.00229	2225470	0		0	2270097	-1.48628	rsp-7	2.80166
F49C12.13	cea2.p.93091	-1.80522	372878	0	-1.32925	324234	0	-1.31316	312372	0		0	336494	-1.48254	vha-17	2.79441
T08B1.3	cea2.c.38324	-2.0607	36604	0	-1.34358	44371	0	-1.03631	82721	0		0	54565.3	-1.4802	Aldehyd dehydrogenase	2.78987
K01A2.3b	cea2.3.18617	-2.57827	17632	0	-0.638631	38237.5	0	-1.18274	46084.5	0		0	33984.7	-1.46655	unknown	2.76359
Y105E8B.1c	cea2.3.27003	-1.27169	2116968	0	-1.34105	1704452	0	-1.76027	1.42788e+06	0		0	1.74977e+06	-1.45767	lev-11	2.74665
C46G7.1	cea2.i.24572	-1.67411	166204	0	-1.50077	191489	0	-1.19434	193800	0		0	183831	-1.45641	unknown	2.74424
Y41D4B.5	cea2.c.31825	-1.58838	2057906	0	-1.5599	2.28611e+06	0	-1.1794	1.163e+06	0		0	1835671	-1.44256	rps-28	2.71802
B0222.6	cea2.d.08488	-1.09374	2778796	0	-1.8915	2179704	0	-1.33036	2.5865e+06	0		0	2.515e+06	-1.43853	col-144	2.71045
C06B8.8	cea2.c.33662	-1.41921	2200662	0	-1.47844	2478397	0	-1.41462	1971640	0		0	2.2169e+06	-1.43742	rpl-38	2.70837
C04F12.4	cea2.c.00370	-1.4956	2745261	0	-1.46907	2.48315e+06	0	-1.332	1459011	0		0	2.22914e+06	-1.43222	rpl-14	2.69862
F55C10.3	cea2.d.28612	-0.978183	3298507	0	-1.75215	2766602	0	-1.56361	2.16971e+06	0		0	2.74494e+06	-1.43131	col-155	2.69692
F37B4.2	cea2.c.36060	-1.68484	14389.5	0	-1.03003	40175	0	-1.54129	39117.5	0		0	31227.3	-1.41872	ifc-1	2.67348
Y46C8AL.5	cea2.p.102003	-2.27922	9255	0	-1.44659	24793	0	-0.516398	2104.5	0		0	12050.8	-1.41407	c-type lectin	2.66488
F42C5.8	cea2.c.28749	-1.36053	2913435	0	-1.37975	1776111	0	-1.46967	2.11242e+06	0		0	2.26732e+06	-1.40332	rps-8	2.64509
F45D11.1	cea2.p.158395	-2.22295	18201	0	-1.51484	18487	0	-0.455658	49488	0		0	28725.3	-1.39782	unknown	2.63502
R03E1.1	cea2.p.151029	-1.29684	23519	0	-1.37285	33429	0	-1.51215	33401.5	0		0	30116.5	-1.39395	sym-4	2.62797				Rabphilin, G protein involved in vesicle recycling
K09F5.3a	cea2.p.149973	-1.60679	497384	0	-1.06509	697144	0	-1.50853	303086	0		0	499205	-1.39347	spp-14	2.6271				lysosomal lipid degrading enzymes

## Sheet: Sort-Ratio >3.5fold up
Genes upregulated by > 3.5 fold in nhr-31 RNAi animals
Name	ID	11-532/635 Ratio	11- AVG Intensity	11-Flag	14-532/635 Ratio	14- AVG Intensity	14-Flag	31-532/635 Ratio	31- AVG Intensity	31-Flag		SUM FLAG	AVG Intensity	AVG RATIO 532/635		FOLD UP
F21F8.4	cea2.p.114229	4.5325	14737	0	3.56004	14745.5	0	3.24531	2878	0		0	10786.8	3.77928	Aspartyl Protease	13.7302
W03B1.1	cea2.d.40850	2.5502	2589.5	0	3.70044	7248.5	0	4.31218	32593.5	0		0	14143.8	3.52094	unknown	11.4791
F48G7.3	cea2.i.39497	5.80735	1133.5	0	0.544805	31337.5	0	3.60845	16985	0		0	16485.3	3.3202	nhr-83	9.98805
C17C3.12b	cea2.d.13143	4.90689	8056.5	0	0.797183	74467.5	0	3.53973	102944	0		0	61822.8	3.08127	acdh-2	8.46359
Y110A7A.20	cea2.i.05533	5.35755	4250.5	0	1.03407	23508.5	0	2.70974	24461	0		0	17406.7	3.03379	unknown	8.18958
ZK177.10	cea2.i.17875	5.2854	5140.5	0	0.245807	60643	0	3.5499	23787	0		0	29856.8	3.02704	tbx-35	8.15133
F35D11.9	cea2.i.11990	2.27302	2487.5	0	3.2555	4711	0	3.32511	26121	0		0	11106.5	2.95121	clec-138	7.73397
C29H12.3a	cea2.d.00976	1.80735	4739.5	-50	3.21245	9857	0	3.6466	23525	0		-50	12707.2	2.8888	rgs-3	7.40655
Y53F4B.8	cea2.d.06996	3.44057	4473	0	0.83739	87826.5	0	3.7352	91073.5	0		0	61124.3	2.67105	pseudogene	6.36894
C18F10.9	cea2.i.18740	2.80735	5132.5	0	1.80806	33883.5	0	3.3621	28967	0		0	22661	2.65917	unknown	6.3167
F11D5.3b	cea2.d.02198	2.23704	4639	0	1.90341	24855	0	3.72296	57255.5	0		0	28916.5	2.62114	ddr-2	6.15235
E. coli B1444	E. coli B1444	5.72792	5051	0	0.893085	6585.5	0	1.22239	18684.5	0		0	10107	2.61447		6.12396
C44H9.5	cea2.i.34471	2.34792	3876	0	-0.442005	5247.5	0	5.79741	22803.5	0		0	10642.3	2.56778		5.92895
T02D1.1	cea2.d.36506	2.91561	5131	0	0.879743	63096	0	3.88607	48260.5	0		0	38829.2	2.56047	transposon	5.89901
C15F1.8	cea2.p.30382	2.04182	3046	0	0.949467	22220.5	0	4.63178	19275	0		0	14847.2	2.54102	unknown	5.82002
C47F8.1	cea2.p.05132	1.41504	3908	0	2.06054	24435	0	4.12067	29939.5	0		0	19427.5	2.53208	F-box protein	5.78406
F54E2.6	cea2.d.28431	3.06496	7841.5	0	0.874006	86211	0	3.59721	82018.5	0		0	58690.3	2.51206	srt-34	5.70433
T25B9.5	cea2.d.40225	2.7625	6169	0	-0.466318	6982	0	5.12553	25069.5	0		0	12740.2	2.4739	Proteintyrosin kinas	5.55545
Y58A7A.6	cea2.i.47706	2.50901	5548.5	0	2.64998	28337.5	0	2.19086	30476	0		0	21454	2.44995	glb-32	5.46398
F56A8.3b	cea2.3.16707	1.3356	7460.5	0	0.463813	51237.5	0	5.50779	14986	0		0	24561.3	2.43574	leucinrich repeat protein	5.41041
ZK265.1	cea2.i.07568	2.45943	4459	0	0.541813	38896.5	0	4.29795	52866.5	0		0	32074	2.43306	kri-1	5.40039
C44E4.2	cea2.i.00888	1.05889	6076	0	0.19357	21078	0	6.02237	6421.5	0		0	11191.8	2.42494	unknown	5.37008
H17B01.2	cea2.i.13556	2.11548	1127	0	1.5965	11407	0	3.41616	17645.5	0		0	10059.8	2.37605	col-70	5.19113
cTel7X.1	cea2.i.59894	1.41504	886	0	1.18057	19500	0	4.45121	9838	0		0	10074.7	2.34894	pseudogene	5.0945
ZK1225.5	cea2.p.27968	2.75651	6127.5	0	0.502788	19003.5	0	3.76717	5734.5	0		0	10288.5	2.34215	RNPS 1	5.07059
Y48G1BM.9	cea2.i.06308	1.39855	4094.5	0	1.5659	14896.5	0	4.0458	31204.5	0		0	16731.8	2.33675	unknown	5.05164
R11E3.2	cea2.i.27938	3.12928	4026	0	0.834761	28635.5	0	3.04439	20865	0		0	17842.2	2.33615	Xanthine/Uracil transporter	5.04952
Y51H7BR.5	cea2.i.17160	3.08746	7335.5	0	-0.377638	6025.5	0	4.21638	39029.5	0		0	17463.5	2.30874	unknown	4.95449
Y51A2D.13a	cea2.d.06884	0.983512	16179	0	0.925999	11323.5	0	4.99178	13141.5	0		0	13548	2.30043	Phospho lipase D	4.92605
T08B2.7b	cea2.d.05432	0.472936	9706	0	-0.463104	28660.5	0	6.80735	7029	0		0	15131.8	2.2724	Hydroxyl-coenzymA DH-fatty acid beta oxidation	4.83125
T28A11.3	cea2.d.40595	1.94978	15067	0	1.70243	33028	0	3.09398	69645	0		0	39246.7	2.24873		4.75264
C18F10.2	cea2.p.57733	2.38466	6330.5	0	-0.0186157	9684	0	4.34792	15230	0		0	10414.8	2.23799		4.7174
Y82E9BR.12	cea2.i.22609	2.074	5012.5	0	1.39921	21025	0	3.21886	43033	0		0	23023.5	2.23069		4.69358
F14H12.1	cea2.p.140748	1.61891	4139.5	0	1.36867	31673	0	3.65412	43958	0		0	26590.2	2.2139		4.63928
F26A10.2	cea2.p.142405	2.53916	3567.5	0	0.235331	35143	0	3.8633	25753.5	0		0	21488	2.2126		4.63509
R03H10.8	cea2.i.14384	1.974	3093	0	1.225	22239.5	0	3.43816	39435.5	0		0	21589.3	2.21239		4.63441
C05B5.5	cea2.p.55982	2.13516	12218	0	1.27268	15527	0	3.14505	31518.5	0		0	19754.5	2.1843	Teneurin (EGF-like repeats) F-box interaction with Skp1p	4.54506
F35F10.9	cea2.d.23728	3.29768	8650.5	0	0.286563	61421.5	0	2.94565	36625.5	0		0	35565.8	2.17663		4.52097
ZK380.2	cea2.i.58563	2.05063	2794.5	0	0.747922	31861	0	3.70751	22218	0		0	18957.8	2.16868		4.49613
C45E1.4	cea2.p.04877	1.69188	6404	0	1.1976	11476	0	3.56635	12971	0		0	10283.7	2.15194		4.44425
R09E10.4	cea2.3.21610	2.16993	2868	0	0.840956	28046.5	0	3.40336	13290	0		0	14734.8	2.13808		4.40176
Y43D4A.4	cea2.i.59982	2.57299	14268	0	0.352254	38871.5	0	3.47003	10349.5	0		0	21163	2.13176		4.38251
F21H11.2a	cea2.d.02678	0.912537	988.5	0	0.883317	32595	0	4.558	6772	0		0	13451.8	2.11795		4.34077
F29C4.4	cea2.i.59333	2.04439	4323.5	0	2.40018	11763	0	1.90288	17188.5	0		0	11091.7	2.11582	unf	4.33435
R11G10.1a	cea2.d.04942	3.3634	16489.5	0	0.991779	22895	0	1.89943	46567	0		0	28650.5	2.08487		4.24237
Y38E10A.5	cea2.i.16723	3.39279	26960	0	1.38198	47515	0	1.46949	9785.5	0		0	28086.8	2.08142		4.23223
T24A6.7	cea2.i.45202	1.39232	772.5	0	1.03886	25218.5	0	3.78374	12386.5	0		0	12792.5	2.07164		4.20365
C17G10.9c	cea2.d.00755	0.245756	9190.5	0	0.0995357	19246	0	5.83289	4294	0		0	10910.2	2.05939		4.16811
ZK863.2	cea2.p.131568	2.90689	5597	0	1.13598	14088.5	0	2.06471	18606.5	0		0	12764	2.03586		4.10067
K10H10.5	cea2.i.14064	2.20716	4845.5	0	0.627607	28573.5	0	3.26534	11571	0		0	14996.7	2.03337		4.0936
T20B3.6	cea2.i.44862	1.61891	5694	0	1.23435	43505	0	3.08746	1182.5	0		0	16793.8	1.98024		3.94559
M116.3	cea2.i.27553	0.952694	14572.5	0	-0.0138722	20102.5	0	4.96347	4722.5	0		0	13132.5	1.96743		3.91071
R09D1.7	cea2.i.14689	1.55459	3193.5	0	0.315139	74557	0	3.9652	56033	0		0	44594.5	1.94498		3.85031
C01F6.6a	cea2.d.00219	0.204982	61367	0	-0.138976	40127.5	0	5.68494	19062.5	0		0	40185.7	1.91698		3.77632
W04H10.2	cea2.i.16126	1.83007	5111	0	0.819164	29554	0	3.06637	26514.5	0		0	20393.2	1.9052		3.74562
R07B5.8	cea2.d.04909	2.04439	3317	0	3.75489	2994	0	-0.0962153	37554	0		0	14621.7	1.90102		3.73478
C49G7.1	cea2.i.34650	0.455679	5271	0	1.24489	10725	0	3.99038	23992.5	0		0	13329.5	1.89698		3.72433
DY3.4b	cea2.d.07831	0.913744	10965.5	0	-1.0222	11093.5	0	5.75246	32117.5	0		0	18058.8	1.88134		3.68416
ZK524.2b	cea2.d.07559	4.75489	4799	0	0.405256	6926.5	0	0.453051	25127.5	0		0	12284.3	1.87106		3.65803
T20C7.1	cea2.i.44902	2.58496	5199	-50	1.26849	22235	0	1.73081	9583	0		-50	12339	1.86142		3.63366
Y38H8A.2	cea2.i.29850	0.932886	8360	0	-0.243926	6755	0	4.87503	27356	0		0	14157	1.85466		3.61668
F57C9.1b	cea2.d.29898	0.75336	5520.5	0	0.736046	34262	0	4.06896	53860.5	0		0	31214.3	1.85279		3.61198
T13F2.12	cea2.d.38786	0.64689	8131.5	0	0.990781	27556.5	0	3.91795	28452.5	0		0	21380.2	1.85187		3.60968
F48C1.2	cea2.i.02826	0.623437	5243	0	1.22329	12584	0	3.69727	17737.5	0		0	11854.8	1.848		3.6
F35F11.2	cea2.p.91882	2.16993	6192	-50	0.534336	65683.5	0	2.79647	15009	0		-50	28961.5	1.83358		3.56419
F23C8.4	cea2.p.07758	1.31496	411000	0	1.51133	266886	0	2.66555	498939	0		0	392275	1.83061		3.55688
T27E7.3	cea2.i.28635	2.70044	6325	0	-0.110719	29953.5	0	2.89947	7074	0		0	14450.8	1.82973		3.55471
