# Supplementary material for: The Caenorhabditis elegans HNF4α Homolog, NHR-31, Mediates Excretory Tube Growth and Function through Coordinate Regulation of the Vacuolar ATPase
Source: PLoS Genet. 2009 Jul 10;5(7):e1000553. doi: 10.1371/journal.pgen.1000553 (PMC2720251; doi:10.1371/journal.pgen.1000553)
Supplement: Table S2 — Of the top 30 downregulated genes, 15 of them encode subunits of the vacuolar ATPase. (0.04 MB XLS) [file pgen.1000553.s004.xls]

## Sheet: Sheet4
Table S2. Top NHR-31 Stimulated Genes, by Microarray Analysis
Gene Number	Gene Name	Brief description	log2
F20B6.2	vha-12	encodes an ortholog of subunit B of the cytoplasmic (V1) domain	6.37692
VW02B12L.1	vha-6	encodes an ortholog of subunit a of the membrane-bound (V0) domain	6.32079
Y38F2AL.3	vha-11	an ortholog of subunit C of the cytoplasmic (V1) domain	6.06962
F46F11.5	vha-10	encodes an ortholog of subunit G of the cytoplasmic (V1) domain	5.42872
Y55H10A.1	vha-su/s1	encodes an ortholog of subunit c of the membrane-bound (V0) domain	4.74621
ZK970.4	vha-9	encodes an ortholog of subunit F of the cytoplasmic (V1) domain	4.42893
R13A5.8	rpl-9	60S ribosomal protein L9	4.0792
R03E1.2	-	ATPase membrane sector associated protein	4.06795
Y49A3A.2	vha-13	encodes an ortholog of subunit A of the cytoplasmic (V1) domain	3.94987
C17H12.14	vha-8	encodes an ortholog of subunit E of the cytoplasmic (V1) domain	3.94477
R10E11.8	vha-1	encodes an ortholog of subunit c of the membrane-bound (V0) domain	3.87764
R10E11.2	vha-2	encodes an ortholog of subunit c of the membrane-bound (V0) domain	3.66589
M03F4.2a	act-4	act-4 encodes an actin isoform	3.63821
F55H2.2	vha-14	encodes an ortholog of subunit D of the cytoplasmic (V1) domain	3.59811
Y82E9BR.3	mitATPase"c"	Mitochondrial F1F0-ATP synthase, subunit c/ATP9/proteolipid	3.52549
C14B9.7	rpl-21	rpl-21 encodes a large ribosomal subunit L21 protein	3.35409
T08G5.10	mtl-2	metal-binding proteins	3.33786	I
C24B9.3	unknown	-	3.23276
ZK1290.3a	rol-8	encodes a collagen that is enriched in dauer larvae	3.21331
Y65B4BR.5		Transcripton factor NAC and TS domain	3.1867
F53A3.3	rsp-22	Aldehyde dehydrogenase	3.16433
T14F9.1	vha-15	encodes an ortholog of subunit H of the cytoplasmic (V1) domain	3.09028
T01H3.1	vha-4	encodes an ortholog of subunit c'' of the membrane-bound (V0) domain	3.08807
JC8.3a	rpl-12	encodes a large ribosomal subunit L12 protein	3.02327
F25H2.5	-	Nucleosid diphosphat kinase	3.01578
Y38F2AL.4	vha-3	encode an ortholog of subunit c of the membrane-bound (V0) domain	2.99902
Table 2 shows the genes that are most strongly suppressed by disruption of nhr-31 function. Genes are ranked in order of strongest suppression, which is indicated as log2. Data are the average of three independent microarray experiments.

## Sheet: Sheet3
down regulated genes			inensity		average	up regulated genes			inensity		average
vha-9	ZK970.4	-2.83491	-2.7277	-8.26606	-4.60956	Nhx-4	F14B8.1a	5.38931	1.75833	6.69919	6.84867
vha-11	Y38F2AL.3	-4.95273	-5.36562	-2.40343	-4.24059	pqn-20	C37A2.2	5.43548	1.91506	6.58333	6.83907
vha-12	F20B6.2	-4.86547	-4.72699	-3.02526	-4.20591	osmotic reg. (tyrosin kinase)	K10F12.6	5.3871	2.70455	6.07547	6.74753
vha-6	VW02B12L.1	-4.7989	-4.51748	-3.16308	-4.15982	extracellular protein	C49A1.5	5.37705	2.27273	6.61792	6.96188
vha-10	F46F11.5	-4.2302	-3.87097	-2.82506	-3.64208	sre/G-protein	W03B1.9	5.79399	1.9976	6.60586	7.0011
vha-su/s1	Y55H10A.1	-3.18062	-3.86442	-2.39142	-3.14549	riboflavin biosynthesis	Y51A2B.1	10.35	3.07143	1.05677	5.17832
vha-8	C17H12.14	-3.27586	-4.02055	-1.20833	-2.83491	Glycoprotein	F35E12.7	2.91667	2.52521	9.22222	7.96211
vha-13	Y49A3A.2	-2.86367	-3.34485	-1.8921	-2.70021	srw-27	T05A10.1a	3.42623	1.23348	10.0933	8.28213
vha-1	R10E11.8	-2.50197	-3.05665	-2.24689	-2.60184	Neurofilament	T02G6.3	4.92118	1.54275	8.39927	7.75416
rps-10	F28D1.7	-1.75	-1.06356	-4.69231	-2.50196	polymerase delta int.pro.	ZC239.16	4.71642	2.87333	7.66063	7.63701
vha-14	F55H2.2	-3.14642	-2.85358	-1.4626	-2.48753	Proetin-tyrosin phosphatase	K09F6.3	2.98684	1.25129	11.0722	8.79421
clec-5	C35D10.14	-1.37037	1.21382	-7.2809	-2.47915	nhr-53	K06B4.11	9	1.36486	5.05357	6.824
vha-2	R10E11.2	-3.18704	-2.37183	-1.8049	-2.45459	sdz-10-F-box	F08D12.9	5.08	1.21384	9.15385	8.20051
mtl-2	T08G5.10	-3.03006	-2.98508	-1.07254	-2.36256	metallo peptidase	Y20F4.2	6.30682	2.33136	7	7.54606
mitATPase"c"	Y82E9BR.3	-1.89607	-2.34483	-2.81279	-2.35123	Protein phosphatase 2a	T18D3.1	8.5	2.09804	5.63636	7.29026
vha-15	T14F9.1	-2.8501	-2.38838	-1.30236	-2.18028	chapoeronin complex	Y73B3A.10	3.04587	2.03855	11.4631	9.33689
vha-su"c"	T01H3.1	-2.46277	-2.02833	-1.66373	-2.05161	ceh-36 homeoboxII	C37E2.4	7.79532	2.14286	6.98969	7.97252
rpl-21	C14B9.7	-1.90253	-2.77191	-1.25656	-1.977	c-typ lectin (embryogenesis)	F38A1.13	8.18605	2.2	6.61053	7.86903
vha-3	Y38F2AL.4	-4.21429	-4.08747	2.37126	-1.97683	Acyl-CoA Oxidase(pero)	C48B4.1	13.3333	2.08566	2.14634	6.57056
rpl-35	ZK652.4	-1.65312	-2.75356	-1.4282	-1.94496	not cha.	R12C12.9b	2.67816	2.29282	12.7809	10.1776
vha-17	F49C12.13	-2.25408	-2.12648	-1.28733	-1.88929	srw-82	ZK262.7	4.77778	1.74	11.4098	9.77915
rps-20	Y105E8A.16	-1.84182	-1.94354	-1.85008	-1.87848	srw27	T05G11.4	8.3	1.86735	7.84615	8.61988
ech-7	Y105E8A.4	-2.39474	-2.02905	-1.19797	-1.87392	not cha.	C45G9.10a	9.91667	3.8	4.84459	7.80195
						Cle-1	C36B1.1a	11.5714	2.84	4.16964	7.58357
						predicted ubitiquitin reg.pro.	F23C8.4	4.16527	3.64278	11.0995	10.0023
						col-151	AC3.6	14.2727	1.6009	6.30769	9.49634
						Teneurin (EGF-like rep.	C05B5.5	6.37037	2.73723	13.9455	12.3328
						globelins/related protein	Y58A7A.6	6.4	6.75862	10.1364	11.1438
						Aspartyl Protease	F21F8.4	37.3462	13.7419	12.9032	25.6315
